# Supplementary material for: Structure-Based Design and Pharmacophore-Based Virtual Screening of Combinatorial Library of Triclosan Analogues Active against Enoyl-Acyl Carrier Protein Reductase of Plasmodium falciparum with Favourable ADME Profiles
Source: Int J Mol Sci. 2023 Apr 7;24(8):6916. doi: 10.3390/ijms24086916 (PMC10139228; doi:10.3390/ijms24086916)
Supplement: Supplementary file 1 [file ijms-24-06916-s001.zip]

Archive with 1 entries (1 files):
- ijms-2307707-supplementary.pdf
